# Supplementary material for: A Single-Component Multilayered Self-Assembling Protein Nanoparticle Vaccine Based on Extracellular Domains of Matrix Protein 2 against Both Influenza A and B
Source: Vaccines (Basel). 2024 Aug 28;12(9):975. doi: 10.3390/vaccines12090975 (PMC11435909; doi:10.3390/vaccines12090975)
Supplement: Supplementary file 1 [file vaccines-12-00975-s001.zip]

Archive with 1 entries (1 files):
- vaccines-3116049-supplementary.pdf
